# Supplementary material for: Psychometric properties of outcome measures in non‐pharmacological interventions of persons with dementia in low‐and middle‐income countries: A systematic review
Source: Psychogeriatrics. 2020 Dec 17;21(2):220–38. doi: 10.1111/psyg.12647 (PMC7986620; doi:10.1111/psyg.12647)
Supplement: Supplementary file 1 — Appendix S1: Supplementary Information. [file PSYG-21-220-s001.zip]

Archive with 2 entries (2 files):
- PSYG_12647_supplementary file 1 - PRISMA checklist.doc
- PSYG_12647_supplementary file 2-outcome measure validation studies summary.docx
